# Supplementary material for: Applying a Radiation Therapy Volume Analysis Pipeline to Determine the Utility of Spectroscopic MRI-Guided Adaptive Radiation Therapy for Glioblastoma
Source: Tomography. 2023 May 21;9(3):1052–61. doi: 10.3390/tomography9030086 (PMC10204497; doi:10.3390/tomography9030086)
Supplement: Supplementary file 1 [file tomography-09-00086-s001.zip]

Archive with 1 entries (1 files):
- tomography-2384853-supplementary.mov
